# Supplementary material for: Adaptation and validation of the ACMG/AMP variant classification framework for MYH7-associated inherited cardiomyopathies: recommendations by ClinGen’s Inherited Cardiomyopathy Expert Panel
Source: Genet Med. 2018 Jan 4;20(3):351–9. doi: 10.1038/gim.2017.218 (PMC5876064; doi:10.1038/gim.2017.218)
Supplement: Supplementary Table 4 [file gim2017218x7.xlsx]

## Sheet: Supplementary Table 4
						Evidence for Pathogenicity																					Evidence for Benign												Final Classification	Proband Count				Segregation Count			Population Freq
	Variant			ClinVar Info		VS	Strong					Moderate									Supporting						SA	Strong				Supporting								Probands (Public)	Probands (Private)	Probands (Total)	Proband Phenotypes	Segs (Public)	Segs (Private)	Segs (Total)	ExAC FAF %	FAF Pop
Sort	Genomic	cDNA	Amino Acid	SCV	VariantID	PVS1	PS1	PS2	PS3	PS4	PP1_ Str	PM1	PM2	PM3	PM4	PM5	PM6	PVS1_Mod	PS4_Mod	PP1_Mod	PP1	PP2	PP3	PP4	PP5	PS4_ Sup	BA1	BS1	BS2	BS3	BS4	BP1	BP2	BP3	BP4	BP5	BP6	BP7	Path/Lik Path/VUS/Lik Ben/Ben
1	23902311G>A	c.327C>T	p.Tyr109Tyr	SCV000564504.1	42952		N	N	N	N	N	N	N		N	N	N	N	N	N	N		N			N	Y	N		N	N		N		N	N	N	Y	Benign	-	-	-	-	-	-	-	0.001359	sas
2	23901922C>T	c.428G>A	p.Arg143Gln	SCV000564407.1	43006		N	N	N	Y	N	N	Y		N	N	N	N	N	N	Y		N			N	N	N		N	N		N		N	N	N	N	Likely pathogenic	10	14	24	HCM	0	4	4	0	none
3	23900793C>T	c.732+1G>A	----	Removed	Removed		N	N	N	N	N	N	Y		N	N	N	Y	N	N	N		Y			N	N	N		N	N		N		N	N	N	N	Uncertain significance	1	0	1	Mild LV enlargement with LVNC and AV block	0	0	0	-	-
4	23900635A>G	c.788T>C	p.Ile263Thr	SCV000564409.1	43106		N	N	N	Y	Y	Y	Y		N	N	N	N	N	N	N		Y			N	N	N		N	N		N		N	N	N	N	Pathogenic	7	13	20	HCM	10	0	10	-	-
5	23899016C>T	c.1106G>A	p.Arg369Gln	SCV000564410.1	42822		N	N	N	N	N	Y	Y		N	N	Y	N	Y	N	N		N			N	N	N		N	N		N		N	N	N	N	Likely pathogenic	2	4	6	DCM, DCM/LVNC	0	2	2	-	-
6	23898538T>C	c.1157A>G	p.Tyr386Cys	SCV000564411.1	164378		N	N	N	N	N	Y	Y		N	N	Y	N	N	N	N		Y			N	N	N		N	N		N		N	N	N	N	Likely pathogenic	1	0	1	HCM	0	0	0	-	-
7	23898488G>A	c.1207C>T	p.Arg403Trp	SCV000564412.1	14102		N	N	N	Y	Y	Y	Y		N	Y	N	N	N	N	N		Y			N	N	N		N	N		N		N	N	N	N	Pathogenic	>15	7	>22	HCM	>>7	1	>>8	-	-
8	23898487C>T	c.1208G>A	p.Arg403Gln	SCV000564413.1	14087		N	N	Y	Y	Y	Y	Y		N	Y	N	N	N	N	N		Y			N	N	N		N	N		N		N	N	N	N	Pathogenic	16	18	34	HCM	>35	3	>38	-	-
9	23898214G>A	c.1357C>T	p.Arg453Cys	SCV000564414.1	14089		N	Y	Y	Y	Y	Y	Y		N	N	N	N	N	N	N		Y			N	N	N		N	N		N		N	N	N	N	Pathogenic	10	>15	>25	HCM/RCM	>7	>7	>14	-	-
10	23898213C>T	c.1358G>A	p.Arg453His	SCV000564415.1	42838		N	N	N	Y	N	Y	Y		N	Y	Y	N	N	N	N		Y			N	N	N		N	N		N		N	N	N	N	Pathogenic	6	7	13	HCM	0	0	0	-	-
11	23897809_23897810del	c.1477_1478delAT	p.Met493fs	SCV000564416.1	177817		N	N	N	N	N	N	Y		N	N	N	Y	N	N	N		N			N	N	N		N	N		N		N	N	N	N	Uncertain significance	1	0	1	DCM	0	0	0	-	-
12	23897088A>G	c.1594T>C	p.Ser532Pro	SCV000564417.1	14108		N	N	Y	N	Y	Y	Y		N	N	N	N	N	N	N		Y			Y	N	N		N	N		N		N	N	N	N	Pathogenic	1	1	2	DCM	>10	0	>10	-	-
13	23896932C>G	c.1750G>C	p.Gly584Arg	SCV000564418.1	14090		N	N	N	Y	N	Y	Y		N	N	N	N	N	Y	N		Y			N	N	N		N	N		N		N	N	N	N	Pathogenic	8	24	32	HCM	3	2	5	-	-
14	23896042C>T	c.1988G>A	p.Arg663His	SCV000564419.1	42875		N	N	N	Y	Y	Y	Y		N	N	N	N	N	N	N		N			N	N	N		N	N		N		N	N	N	N	Pathogenic	>15	>15	>30	HCM	>7	>7	>14	5e-06	nfe
15	23895189C>T	c.2146G>A	p.Gly716Arg	SCV000564420.1	14105		N	N	N	Y	Y	Y	Y		N	N	Y	N	N	N	N		Y			N	N	N		N	N		N		N	N	N	N	Pathogenic	18	16	34	HCM	8	3	11	-	-
16	23895180G>A	c.2155C>T	p.Arg719Trp	SCV000564421.1	14104		N	Y	Y	Y	Y	Y	Y		N	Y	N	N	N	N	N		Y			N	N	N		N	N		N		N	N	N	N	Pathogenic	18	11	29	HCM	7	1	8	-	-
17	23895179C>T	c.2156G>A	p.Arg719Gln	SCV000564422.1	14107		N	N	N	Y	Y	Y	Y		N	Y	N	N	N	N	N		Y			N	N	N		N	N		N		N	N	N	N	Pathogenic	15	18	33	HCM	3	4	7	-	-
18	23895169C>T	c.2162+4G>A	n/a	SCV000564423.1	42884		N	N	N	N	N	N	N		N	N	N	N	N	N	N		N			N	Y	N		N	N		N		Y	N	N	N	Benign	-	-	-	-	-	-	-	0.007469	afr
19	23895023G>C	c.2167C>G	p.Arg723Gly	SCV000564424.1	42885		N	N	N	Y	Y	Y	Y		N	Y	N	N	N	N	N		Y			N	N	N		N	N		N		N	N	N	N	Pathogenic	6	6	12	HCM	27	0	27	-	-
20	23895023G>A	c.2167C>T	p.Arg723Cys	SCV000564425.1	14095		N	N	N	Y	Y	Y	Y		N	Y	Y	N	N	N	N		Y			N	N	N		N	N		Y		N	N	N	N	Pathogenic	9	11	20	HCM	4	3	7	5e-06	nfe
21	23894983A>G	c.2207T>C	p.Ile736Thr	SCV000564426.1	164342		N	N	N	Y	N	Y	Y		N	N	N	N	N	Y	N		N			N	N	N		N	N		N		N	N	N	N	Pathogenic	16	10	26	HCM	4	1	5	-	-
22	23894969C>G	c.2221G>C	p.Gly741Arg	SCV000564427.1	14098		N	N	N	Y	N	Y	Y		N	Y	Y	N	N	N	Y		Y			N	N	N		N	N		N		N	N	N	N	Pathogenic	7	15	22	HCM	3	1	4	-	-
23	23894969C>A	c.2221G>T	p.Gly741Trp	SCV000564428.1	177665		N	N	N	Y	N	Y	Y		N	Y	N	N	N	Y	N		Y			N	N	N		N	N		N		N	N	N	N	Pathogenic	4	17	21	HCM	4	2	6	-	-
24	23894554C>T	c.2360G>A	p.Arg787His	SCV000564429.1	42900		N	N	N	N	N	Y	N		N	N	N	N	N	N	N		N			N	N	N		N	N		Y		N	N	N	N	Uncertain significance	16	4	20	HCM	0	0	0	0.000852	sas
25	23894144G>A	c.2513C>T	p.Pro838Leu	SCV000564430.1	42910		N	Y	N	N	N	Y	Y		N	N	N	N	N	N	N		Y			Y	N	N		N	N		N		N	N	N	N	Pathogenic	1	1	2	RCM	0	0	0	-	-
26	23894116_23894118del	c.2539_2541delAAG	p.Lys847del	SCV000564431.1	42913		N	N	N	Y	N	N	Y		Y	N	N	N	N	N	Y		N			N	N	N		N	N		N		N	N	N	N	Likely pathogenic	8	7	15	HCM	0	3	3	-	-
27	23894118T>C	c.2539A>G	p.Lys847Glu	SCV000564432.1	177757		N	N	N	Y	N	Y	Y		N	N	N	N	N	N	N		Y			N	N	N		N	N		N		N	N	N	N	Likely pathogenic	>15	11	>26	HCM	0	0	0	-	-
28	23894049G>A	c.2608C>T	p.Arg870Cys	SCV000564433.1	161326		N	N	N	N	N	Y	Y		N	Y	N	N	N	N	N		Y			Y	N	N		N	N		N		N	N	N	N	Likely pathogenic	3	2	5	HCM	0	1	1	0	none
29	23894048C>T	c.2609G>A	p.Arg870His	SCV000564434.1	14120		N	N	N	Y	Y	Y	Y		N	N	N	N	N	N	N		N			N	N	N		N	N		N		N	N	N	N	Pathogenic	>15	>15	>30	HCM	>9	0	>9	0	none
30	23893979G>A	c.2678C>T	p.Ala893Val	SCV000564435.1	177763		N	N	N	N	N	Y	Y		N	N	N	N	N	Y	N		N			Y	N	N		N	Y		N		N	N	N	N	Likely Pathogenic	2	2	4	DCM	5	0	5	-	-
31	23893357T>C	c.2681A>G	p.Glu894Gly	SCV000564436.1	42922		N	N	N	Y	N	Y	Y		N	N	N	N	N	Y	N		Y			N	N	N		N	N		N		N	N	N	N	Pathogenic	16	13	29	HCM	0	6	6	-	-
32	23893321T>C	c.2717A>G	p.Asp906Gly	SCV000564437.1	14125		N	N	N	Y	Y	Y	Y		N	N	N	N	N	N	N		N			N	N	N		N	N		N		N	N	N	N	Pathogenic	7-8	17-18	24-26	HCM	10	0	10	-	-
33	23893316G>C	c.2722C>G	p.Leu908Val	SCV000564438.1	14097		N	N	N	Y	Y	Y	Y		N	N	N	N	N	N	N		Y			N	N	N		N	N		N		N	N	N	N	Pathogenic	>15	>15	>30	HCM	>10	>10	>20	-	-
34	23893245_23893247del	c.2791_2793delGAG	p.Glu931del	SCV000564439.1	42934		N	N	N	N	N	N	Y		Y	N	N	N	N	Y	N		N			Y	N	N		N	N		N		N	N	N	N	Likely pathogenic	3	1	4	HCM	5	0	5	-	-
35	23892819G>A	c.3036C>T	p.Ala1012Ala	SCV000564440.1	42945		N	N	N	N	N	N	N		N	N	N	N	N	N	N		N			N	Y	N		N	N		N		N	N	N	Y	Benign	-	-	-	-	-	-	-	-	-
36	23891501G>A	c.3133C>T	p.Arg1045Cys	SCV000564441.1	177753		N	N	N	Y	N	N	Y		N	N	N	N	N	N	N		Y			N	N	N		N	N		N		N	N	N	N	Likely pathogenic	5	6	11	HCM	0	1	1	0	none
37	23891476C>T	c.3158G>A	p.Arg1053Gln	SCV000564442.1	155814		N	N	N	Y	N	N	Y		N	N	N	N	N	Y	N		Y			N	N	N		N	N		N		N	N	N	N	Likely pathogenic	23	3	26	HCM	5	0	0	0	none
38	23891465C>T	c.3169G>A	p.Gly1057Ser	SCV000564443.1	42950		N	N	N	N	N	N	Y		N	N	N	N	Y	N	N		Y			N	N	N		N	N		N		N	N	N	N	Uncertain significance	5	4	9	HCM	0	0	0	0	none
39	23890217C>A	c.3286G>T	p.Asp1096Tyr	SCV000577981.2	42953		N	N	N	N	N	N	N		N	N	N	N	N	N	N		Y			N	N	N		N	N		N		N	N	N	N	Uncertain significance	2	2	4	HCM	0	0	0	0.000174	nfe
40	23889398C>T	c.3382G>A	p.Ala1128Thr	SCV000564444.1	42959		N	N	N	N	N	N	N		N	N	N	N	N	N	N		N			N	N	N		N	N		N		N	N	N	N	Uncertain significance	1	3	4	3 DCM, 1 HCM	0	0	0	0.000137	amr
41	23889202C>T	c.3578G>A	p.Arg1193His	SCV000564445.1	42965		N	N	N	N	N	N	N		N	N	N	N	N	N	N		Y			N	N	N		N	N		N		N	N	N	N	Uncertain significance	1	4	5	DCM	1	2	3	0	none
42	23889120_23889122del	c.3658_3660delGAG	p.Glu1220del	SCV000564446.1	42968		N	N	N	N	N	N	Y		Y	N	N	N	N	N	Y		N			Y	N	N		N	N		N		N	N	N	N	Likely pathogenic	2	0	2	Ebstein's anomaly +/- LVNC	3	0	3	-	-
43	23887607G>T	c.3981C>A	p.Asn1327Lys	SCV000564447.1	36641		N	N	N	N	N	N	N		N	N	N	N	N	N	N		Y			N	N	N		N	Y		N		N	N	N	N	Uncertain significance	2	19	21	HCM	0	1	1	0.000107	nfe
44	23887522C>T	c.4066G>A	p.Glu1356Lys	SCV000564448.1	164294		N	N	N	Y	N	N	Y		N	N	N	N	N	Y	N		Y			N	N	N		N	N		N		N	N	N	N	Likely pathogenic	7	9	16	HCM	0	5	5	-	-
45	23887458G>A	c.4130C>T	p.Thr1377Met	SCV000564449.1	42992		N	N	N	Y	N	N	Y		N	N	N	N	N	N	N		Y			N	N	N		N	N		N		N	N	N	N	Likely pathogenic	>15	13	>15	HCM	0	2	2	-	-
46	23886807G>A	c.4258C>T	p.Arg1420Trp	SCV000564450.1	43003		N	N	N	N	N	N	Y		N	N	N	N	Y	N	N		Y			N	N	N		N	N		N		N	N	N	N	Likely pathogenic	7	4	11	HCM	0	0	0	0	none
47	23886789C>T	c.4276G>A	p.Glu1426Lys	SCV000564451.1	43005		N	N	N	N	N	N	Y		N	N	N	N	N	N	N		Y			Y	N	N		N	N		N		N	N	N	N	Uncertain significance	2	1	3	DCM	2	0	2	-	-
48	23886534G>A	c.4354-7C>T	n/a	SCV000564452.1	43011		N	N	N	N	N	N	Y		N	N	N	N	N	N	N		N			Y	N	N		N	N		N		N	N	N	Y	Uncertain significance	0	2	2	HCM	0	0	0	1.2e-05	nfe
49	23886504C>A	c.4377G>T	p.Lys1459Asn	SCV000577982.2	43012		N	N	N	N	N	N	N		N	N	N	N	N	N	N		Y			N	N	Y		N	N		N		N	N	N	N	Likely benign	-	-	-	-	-	-	-	0.000375	nfe
50	23886133G>A	c.4588C>T	p.Arg1530X	SCV000564453.1	43029		N	N	N	N	N	N	Y		N	N	N	Y	N	N	N		N			N	N	N		N	N		N		N	N	N	N	Uncertain significance	0	1	1	DCM	0	1	1	0	none
51	23885257C>T	c.4909G>A	p.Ala1637Thr	SCV000564454.1	43044		N	N	N	N	N	N	N		N	N	N	N	N	N	N		N			N	N	N		N	N		N		N	N	N	N	Uncertain significance	1	1	2	HCM	0	0	0	0.000189	afr
52	23884860C>T	c.5135G>A	p.Arg1712Gln	SCV000564455.1	36642		N	N	N	Y	N	N	Y		N	N	N	N	N	N	Y		Y			N	N	N		N	N		N		N	N	N	N	Likely pathogenic	17	18	35	HCM	0	4	4	0	none
53	23884461C>T	c.5302G>A	p.Glu1768Lys	SCV000564456.1	43059		N	N	N	N	N	N	Y		N	N	N	N	N	N	N		Y			Y	N	N		N	N		N		N	N	N	N	Uncertain significance	1	3	4	HCM	0	0	0	-	-
54	23884437T>C	c.5326A>G	p.Ser1776Gly	SCV000564457.1	177629		N	N	N	N	N	N	N		N	N	N	N	N	N	N		Y			N	N	N		N	N		N		N	N	N	N	Uncertain significance	3	9	12	HCM	1	0	1	4.1e-05	eas
55	23884434C>T	c.5329G>A	p.Ala1777Thr	SCV000564458.1	177697		N	N	N	N	N	N	Y		N	N	N	N	N	N	N		Y			Y	N	N		N	N		N		N	N	N	N	Uncertain significance	1	2	3	HCM, RCM	0	0	0	2e-05	nfe
56	23884362C>T	c.5401G>A	p.Glu1801Lys	SCV000564459.1	43069		N	N	N	N	N	N	Y		N	N	Y	N	N	N	N		Y			Y	N	N		N	N		N		N	N	N	N	Likely pathogenic	1	3	4	DCM +/- myopathy	2	0	2	-	-
57	23883283C>T	c.5588G>A	p.Arg1863Gln	SCV000564460.1	43076		N	N	N	N	N	N	Y		N	N	N	N	N	N	N		Y			Y	N	N		N	N		N		N	N	N	N	Uncertain significance	0	1	1	DCM	0	0	0	0	none
58	23883054C>G	c.5704G>C	p.Glu1902Gln	SCV000564461.1	43082		N	N	N	N	N	N	N		N	N	N	N	N	N	N		N			N	N	N		N	N		N		N	N	N	N	Uncertain significance	2	4	6	HCM	0	0	0	0.000542	eas
59	23883032C>G	c.5726G>C	p.Arg1909Pro	SCV000564462.1	43085		N	N	N	N	N	N	Y		N	N	Y	N	N	N	N		Y			N	N	N		N	N		N		N	N	N	N	Likely Pathogenic	0	1	1	DCM +/- LVH & myopathy	0	2	2	-	-
60	23883018C>T	c.5740G>A	p.Glu1914Lys	SCV000564463.1	43088		N	N	N	N	N	N	Y		N	N	Y	N	N	N	N		Y			Y	N	N		N	N		N		N	N	N	N	Likely pathogenic	4	0	4	DCM +/- myopathy	0	0	0	-	-
